# Supplementary material for: Bioactive Terphenyls Isolated from the Antarctic Lichen Stereocaulon alpinum
Source: Molecules. 2022 Apr 6;27(7):2363. doi: 10.3390/molecules27072363 (PMC9000585; doi:10.3390/molecules27072363)
Supplement: Supplementary file 1 [file molecules-27-02363-s001.zip]

Archive with 1 entries (1 files):
- molecules-1661273-supplementary.pdf
